# Supplementary material for: Effects of Cinnamon Essential Oil on Oxidative Damage and Outer Membrane Protein Genes of Salmonella enteritidis Cells
Source: Foods. 2022 Jul 27;11(15):2234. doi: 10.3390/foods11152234 (PMC9368406; doi:10.3390/foods11152234)
Supplement: Supplementary file 1 [file foods-11-02234-s001.zip]

Archive with 1 entries (1 files):
- foods-1806897-supplementary.pdf
